# Supplementary material for: (Un)expected Similarity of the Temporary Adhesive Systems of Marine, Brackish, and Freshwater Flatworms
Source: Int J Mol Sci. 2021 Nov 12;22(22):12228. doi: 10.3390/ijms222212228 (PMC8621496; doi:10.3390/ijms222212228)
Supplement: Supplementary file 1 [file ijms-22-12228-s001.zip]

Archive with 7 entries (7 files):
- ijms-1448713-supplementary file legends.pdf
- Supplementary_S1.mp4
- Supplementary_S2.jpeg
- Supplementary_S3.jpeg
- Supplementary_S4.png
- Supplementary_S5.ods
- Supplementary_S6.jpeg
