# Supplementary material for: (Un)expected Similarity of the Temporary Adhesive Systems of Marine, Brackish, and Freshwater Flatworms
Source: Int J Mol Sci. 2021 Nov 12;22(22):12228. doi: 10.3390/ijms222212228 (PMC8621496; doi:10.3390/ijms222212228)
Supplement: Supplementary file 1 [file ijms-22-12228-s001.zip › Supplementary_S5.ods]

## Sheet: Sheet1
species	gene	transcript	sequence	FW primer (in bold the SP6 RNA-polymerase sequence)	RV primer (in bold the T7 RNA-polymerase sequence)	exp. Lgth	comments	Sanger-sequencing
Macrostomum pusillum	AP1	Macpus_20180703@G16486_i1	TCCCGCAAGGTCAGGCGCAGCAGGAAATCACGCAAGAGAAAGAGTCGAAAGAGTAAGAGACCGACTGTAAGTCGTCCACCTAGACGCATGCGATGCAGAAATCGTAGTAGAAACTGCCGTCAGGCTCGACTCCGAGGCATGTGCAAGCGCTATCCTATTTCGATGGCGAAAAAATGCAGAAAAGAATGTGGATTCTGTAAGAGAACTAGGAAGCGTAGAAGTGTTGGTGTCTGCAAAGATAAACTAGGAACTGCCACATGTTCTAAATGGAAGAGGATGGGCTATTGCCAACGCTACCCACGCCGTATGTACTTGCAGTGCCAGTACAGCTGCAAAATGTGCTCCAACAATAAGAAAGAATGCCCACGCGGCTGGCGTCTGGTGGATTACTATTGCCTC…	CATTTAGGTGACACTATAGAAGATGGAGATCATTCTTTCGATGC	GGATCCTAATACGACTCACTATAGGCCTGACTGACAAGATGACTTCG	804		TGCCCAGCCAACTCACGCTACAGCTTCAACACTCCGTCATGCCAGAAGACATGTCGCTCCAACGCATTGAAGCCAGAGGCGTGTCCAATCAAGAACGAGGAGGGTTGCTTGTGCAAGCGAGGCTACGTGCTGAGCGGCAAGAGATGCGTCCGTCGAAGCGACTGTGGTTGCACGGACAGCAGAGGCCGATATCATCAGATTGGAGCTTCCTGGGAGTCAGATGACTGTCGCAAGAGGTACACCTGCGTTGATAGGCGACGAGTGAAGGTCGCTGCATTGCCGAAGTGCTCGCGCAATGCCAGATGCCAGCTGCGCAGAGGCAAACGCGGCTGCTTCTGCAACAAAGGATTCGGTGGTAACGCATACGGTTCCGCCTGCAAAGACGTGAACGAGTGCCGC…
	AP2-5’	Macpus_20180703@G92977_i9	CAGCTGTGATTGTTAGAGCTGTTGGCGACAGATTTAACAGCCTCTACTCCTGTTGCCAACTCAAACGGCTGCCCAAAAAAATCGAAGAAAACAGTTTTTTTTTCTAGAAGCAAAAAACTGCAGCAATCAGCAAGTTTCCCCTCCCCAAGGGACATAAACGCAGCTGTTGTATTTTCTCCCTTTTATGATCCCTTGCTCGATGCTGGGCTCATTTACTTTCAGGCAAACGCGCAGCAAAGTAACTGCCTCCAAGTGACTTCAACTTTTTTTGTGATCTCAAACTTTAACTGCGACAAACTATTTCCCATTCATCTCTCATCCTGTGCTCAACTGCACTAGTGATCAAGATGCAACAGCACAGCTGTGTGCTACTGCTAGCATTATGGCTGCTTGCGTCAT…
	AP2-3’	Macpus_20180703@G81991_i3	AAAAGCCAGCAAGACTAATAGTCGACTTAAAGGCATGTCATCATCCAAAGACCACTGTGACAACTGCAACTACAACTGCTCTGACAACACCAACTACTGCAGCACCTGTTGTATGTTTGAAAAAGGCAATCAAGCTATTCAAGACTGGTGAGCTCAAACCAGAGTCACTAGTGAGTGTAAGTGAGCTACCATCACGTAAACCACTACCTAAAGACCAGGCTAGGAAGGTACTTCCAGGTAATGGAGGACTGATTTTGCCAAAATCAGGAGGACTTCGTTTGGTATATAATTTTGATAGCTTACCGAAAGATTTTGTTTTGATGAACATTTTAATTAATGTTTCTAGTTTTGCAGTAATTAGTGGATTGAATATCGGTGTTATTGGATATAATAGAACGG…	CATTTAGGTGACACTATAGAAGGGTGATGGCCTTTCTTAATCAGC	GGATCCTAATACGACTCACTATAGGTAGGAAGATTTGGCAGAGTTGG	691		ACCTGAATCAAGGCTCTGCACAAACACATCGAATTGCTTATGTAAGGATCCAAATGCTGCATTCACCAGCTGCTCAAACCGCTGCCCATTCTCATGTAATCATCTATCAGAGAAGGAGAAGTGTGTAATGTCAAATAAATGCGTGCCAGGCTGCGCATGCAAACCTGGCTTCTACCTTCAGGACAACAGATGTATTCCTCAGTCACAGTGCAGATGCCCAGGATTGGCTGCTTTGCAGAAGTCACTGTCAACCACAACCTCTCCAAATAAAAATGGAGCAGGAAACATCACAGTTGGTGGAATACGAATCAGAGGAACTGCAGCTCCTGATTCAATCAACATCTTGATTCCTAAACTTCCGCTGATAATTCCGGAGATACCAGCTGGAATTGGAAACTC…
	IF	Macpus_20180703@G34617_i9	CTGTTCCAGAGTGCATTCCATCAGAGGCTGCAGCTGCAGCAGCAGCAGGAGGAGGAGGAAGAGGAGGAGGAGGCAGCGGTGTAAGCAGCTGGAGTTCACGTGACCGCCTACGCAGCCTCAGAACCAGGATCTCTTCTTCATTTTCTAAACTCTCATTGTCGCATAGTGAATCAGAGGCAACTACATCTGACACTAAGCAGGATCGCACACTGAACGGCAGCAGCTCTCAACTGTTTGACCCTCACCAGCCAAATGGTAGTGGAGGCAGTGGTAGCAGTAGGCTGCAGCTACAGCAGCAGCTGCAGCAGCAGCAGCAGCAACAGCAGCAGGAGCATCGCCAGCAGTAGCAGCAGTAGCAGTCAGCAGAGGCATCGATAACAACAGTCTGGTGAAATGGCT…	CATTTAGGTGACACTATAGAAGCGACAACAAAATGGATGTGATGCG	GGATCCTAATACGACTCACTATAGGGCATTCCTGGATGCTGATGTTTCCC	594		GGAGGCAAGAACAACAAACACCAGGGACAACATGGAGTTGACGCATCTGCGGGAGGAGAACAAGCGAATCAAGTCGCAGATGTCGGATGCTCGCAACCGAATTCCAGAGCTGGAGGCTCGCAATATGCAACTGGAGCGCGAGCTGGAGGAGCTGAGGCGCGAGATGGAGGAGGCTGAGCGAGAGTGCCAGATGGAGAAGAGCCAGTTGCGCACTGACCTGGCCAGCTGCAACGCAACTTTGGAGGAGTACATGCGCGAGATGCAGGTTCTGATGGATGCCAAGCTCAGCCTTGAGTTGGAGATCCACGCTTACAGGAAGCTGCTGGAGGGAGAGGAGCTGAGAATTAATCAGAAGTCACGCACCCAGGAGCTGATCTCGCAGAAGTCCTCCACCGTTGA…
Macrostomum spirale	AP1	Macspi_20180703@G02497_i6	CAGCAAGAAGAGCAGAAAGCACAATAAGAAGAGCAGAAAGCACAACAGGAAGAGCAGAAAGAACAACAAGAAGAGCAGAAAGCACGGCAAGAAGAGCAGAAAGTACAGCAAGAAGAGCAGAAAGCACAATAAGAAGAGCAGAAAGCACAACAGGAAGAGCAGAAAGCACAACAAGAAGAGCAGAAAGCACAAAAGGAAGTCGAAGAAATCTCAGCGTAGTCGCAAGGTTCCAGTGGTCAGTCGAGCTCCGCGCGTCCGCTGCAGAGACCGAAGCTCAAAGTGCAGCTCCGCGCGTCGCAGCGGCCTGTGCAAGAAGCTGCCTCTCGCAATGGGAAAGAAGTGCGCCCAAACTTGCGGCTTCTGTGCCCGCCGGGTCGCTAGGAGGAGCGCCGCCCCCGT…	CATTTAGGTGACACTATAGAAGAAGTGCACCTACACGTTGAGC	GGATCCTAATACGACTCACTATAGGTGAAGCTGTAGCGAGAGTTGG	841		ATCCGGGTGCGCAACCACSTGATCGYTGGCCGCCGGCRCCCCAAGTCRCTGAASWCCGTCAGCTGGACCAAGTTCGTCGAGGTGCGCGTCGGCAAGCACACGGTGAACCTCGGCACTGACCGGCGCGTCCTGGTGGACGGCGAGYGGCGCTCCCTGCCGGTGCGCGGCCTCGGCTCCGGCTACAACGTCTTCCTGGACGGCGGCTACGTGTCGCTCTACTCGGCCCGGTGCGGCGTGAAGGTCAGCTTCAATGGCCGCGCCACCGCCGTCGTCATGGTGAAGCCGGCCTACGCTGGCCGCATGTCCGGCATCTGCGGCGACTGCAACGGCAAGCGGGACGACCTCGTCACCAAGGAGGGCGAGGACGTCAGCCGGATGCCGAACAAGTTCGCCCAGGTG…
	AP2-5’	Macspi_20180703@G04150_i1	CTCGGAGTTTGTGACTCTCCTAGGAGATATATCTGCGTTGGCTCTCACTCAATAAGCAACTTTTTCCAGCCAAGACTTTGCTAGTCAAGCGACGTCGCCAGACAAGTCTTCAGCGACAGCAACCACCACCATTCTTGGAAATCTCCACAGCATGGTGCGCGGACCCTGCGCCCATCGGTTGGCGCTGCCAGTTCCGGTGTTGCTCCTGCTGGTACTGACGACGCTGCCACTGCTACCGGTGTCTGCGGTGGGACTGGATCTCGCCACCGCCGGGGACCGCACCATCCTGGTTGACAGGATGCAGAGCGGCTCCGAATCCGACCCGATCAGCATCCGGCAGTCGTCAAACGCTCCCAATCAGTGTGACTTTGACTACATGGAGACCAATACGACCACAGC…
	AP2-3’	Consensus G150520_i1-G66344_i1	GCGAGATGCTGCCCGGCGGCCGCGGATTGTCAGTAAAGCCAGGCGACAGGACTGAAGTGAAGTTCACAGTGGACCGCCTGCCAAAGACTGCTAGCCTGATGAAGGTGGACCTCACAAGCAGCGAGCCGAACACGGTGCAAGAGGTGACCTTGCTCGTGGCCGACGAAGACCAGCCGCTGAAGTACACGCAGGTGAACAGTGTGAGCGCAAAACCAGGCAGTGCGCTGAAGCCGGAAGAGCTGCAGAATGTGGTTTTCCCAGAGCTGCCAAAGCTGCCAAAGTTCGTGAAGGTCCTGGTGAAGACGGTGAAGCAGACGCGCGTCAAGATCGAGCTGAAGGCGTGTCACGAGCCGAAGACGACCATCACGACTCCAACTACCACGTTGCACACTACTCAAT…	CATTTAGGTGACACTATAGAAGTGCATGAATTGTACCTGGAATGGC	GGATCCTAATACGACTCACTATAGGGATTGCAAAACTCGGACAGAACAGG	414	not sequenced
	IF	Consensus_G108723_i1-G26410_i3	GCACGTCGTCCAAGGAGGTCCCCAACCCGAGCTGTCCCCCCCCCATCTACCACCATCTCCGTGTCCAGCAGCAGCCATGTCATCCTCCAACAAAACGAGCGTAAAGACGACCCGCTACACGACGCAGACGTCCGGTGGGACAACCCGCGGACCGATCGCGTCCGCCAAGACGGTGGTCATCAACCGGACCCTGCCGGGCTTCGGCCTCGGCGGTCGCACCGATGTCGTCGACTCGATGAGGAGCGTCCGGGTGACGCGCAACCTCGCGTCGATGCCGGGCATCCAGCAGACCAACGCCGAGGTCAACACCATGCTGAACGGCCGGGAGAAGGAGAAGAAGGATATGCAGGAGCTGAACGAGCGCTTCGCCAGCTACATTGAGAAGGTCCGCTTTCTGGA…	CATTTAGGTGACACTATAGAAGATGTCATCCTCCAACAAAACGAGC	GGATCCTAATACGACTCACTATAGGGATTCAGCTTGTCTATGGTATCCCC	579		ACCCGCTACACGACGCAGACGTCCGGTGGGACAACCCGCGGACCGATCGCGTCCGCCAAGACGGTGGTCATCAACCGGACCCTGCCGGGCTTCGGCCTCGGCGGTCGCACCGATGTCGTCGACTCGATGAGGAGCGTCCGGGTGACGCGCAACCTCGCGTCGATGCCGGGCATCCAGCAGACCAACGCCGAGGTCAACACCATGCTGAACGGCCGGGAGAAGGAGAAGAAGGATATGCAGGAGCTGAACGAGCGCTTCGCCAGCTACATTGAGAAGGTCCGCTTTCTGGAGGCTCAAAACAAGAAGCTATCCAACGAGCTGCAGCAGCTGAAGGACAGATGGGGCAAGGAGACTGAGCGGGTGAAGCAGACCTACGAGACCGAGCTGGCCCAGCTGCGC…
Macrostomum tuba	AP1	Macrostomum_tuba_VBC_DN1968_c3_g1_i3	CAAGGCCGGAGACCAAGAAGGTCTCGCAAGCAAGGCCGGAGACCAAGAAGGTCTCGCAAGCAAGGCCGGAGACCAAGAAGGTCCCGCAAGCAAGGCAGGAGACCAAGAAGGTCCCGCAAGCAAGGCAGGAGACCAAGAAGGTCCCGCAAGCAAGGCAGGAGACCAGGAAGGTCCCGCAAGCAAGCCAGGGGGGCTATTAGACGCTCTGTGGTCAGTAGAGCCCCGCGGGTTAAGTGCAGGGACCACAGCTCCAAGTGTGCGGCTGCTAAACGTAGCGGATTTTGCCGAAAGATGCCCCTGGTGATGGGTAAGCACTGCGCCAAATCATGCGGCTTCTGTACCAGACCGGCCAAGCGTGGCGTTCCCATTTGTCGGGACACTGTCGGGGCCGCCCAATGC…	CATTTAGGTGACACTATAGAAGGAGAATGACTACTTCCCGGAGTGC	GGATCCTAATACGACTCACTATAGGGCGGTGCACTTGAACTTCGTCG	544		CGTCTCTGTGGCGCCGTCACTGACAAGTCTGGGCCCTTCGCTAGGTGCGCCGCCCGGAGCAAGGTGGACTTCTCCGGGTACCTCAGTTCCTGCTCGTACGACGTCTGCGCCCAGCTCAAGGAACCCCGAGCGGCCAGGCAAACCGTCTGCCGTGTCCTCGAGGCCATCGCCGACGAGTGCGCGTCTGCCGGATTCCGCGTCAGCTGGAGGTCCTACCACAACTGCCCCCTGAAGTGCCCCGCCAACGCGCACTACAGCTTCAACACCCCGTCCTGTCAGAGAACCTGCCAGGCCACGTCTCTGCCGCAGTCGCAGTGCCCGCTGAAGAACCAGGAGGGCTGCATCTGCAACCCCGGCTACGTTCTGAGCGGCCGGAGCTGCGTCCGCAGGTCGGACTGC…
	AP2-5’	Consensus DN15967_c0_g1_i5-c0_g4_i1	TACCTTAGGTCAGACTACAAGAATCAGGTCAGCGGACTCTGCGGCAACTACGACGGCGACGCGTCCAACGACTTCGGTGATTACTCCAACGCCGCGGCCTTCGGCAACGTCTGGAAGGGACAGGGCTGCCCCGACGCCGCCAACGTGCCGATCCACTGCACTGACACCAAGGCTACCAACGACGCTCAGATGGAGTGCCGCCAGATCGACTCTGTCTTCTTCCCCTGCCATGACCACATCGCGCCGCAGAGCATCTTCGATCGCTGCGTCGAGGACGTCTGCTTGGCTCTGCAGCGCAACGAGCCAACTGCTGGCGTCCTCTGCCAGCACCTGTCCACCTATGCCTACCAGTGCTCGCAGAAGGGCATCTGCATCGACTGGCGGTCCAGTAACCTGTGC…
	AP2-3’	Consensus [DN15354_c0_g3_i2+DN15354_c0_g1_i1]-DN1599_c0_g1_i2	GACAAGAAGGAGCTACTGCCCGGAGGCCAGGGTATGCCGGTGAAGAAGGGCGGCCTGACCGAGCTTACCTTCACGGTGGACAAACTGCCCAAGACTGCCAGCCTGATGAGCGTCGACCTCACCAGTAGCGAGCCCAACTCGGTGACCGAGGTGACCCTGCTGGTCGCCGACGAGGACAAGCCGGAGAAGTACACCGAGGTGAACCGAGTCACCGCGAAGCCGGGCAGCGCCCTGCAGCCGAGCGACCTCAGCAAGGTGGACTTCCCGGAGCTGCCCAAGCTGCCGACCTTTGTCAAGGTCACTCTGAAGACGGACCCCACCAAGGACACGCGCATCAAGGTCGAGTTGAAGGCCTGCCACGAGCCAAGGACCACCATCACGACACCGACGACGACGACG…	GCCTAGTCTGAGCACCACTCC	GTACTTCTCCGGCTTGTCCTC	350	in pGEM-T vector. Transcript is inserted 3’→5’
	IF	Macrostomum_tuba_VBC_DN187_c1_g1_i2	CGCCAAGTTCTCTGTTGTCTCAGCTTCCTCGCATTGCCCTGCTCGCCATCATGTCTGCCAACAAGACATCCACGGTGAAGACCACGCGATACACGACCCATTCGACTGCCGGTGCGCGAGGTCCCATCGCCGCCCCGAAGACGGTGGTCATCAACCGGACGTTGCCCGGCTTCGGCCTCGGCCGCGGTGACATAGTCGACTCGGTGAAGAGCGTCAGGGTAACGCGAAGCCTCGCCTCAGTGCAGGGTCTCCAGCAGACCTCGACTGATGTCAACAACATGCTTAACGGCCGTGAGAAGGAGAAGAAGGAGATGCAGGAGCTCAACGAGAGGTTCGCCAGCTATATTGAAAAGGTTCGCTTCCTCGAGGCGCAGAACAAGAAGCTGTCAAGCGAGCTGC…	CATTTAGGTGACACTATAGAAGGAGGAGAACAAGCGAATCAAGTCC	GGATCCTAATACGACTCACTATAGGGCACTCCTGAATGCTGATGTTTCCC	491		GCGAGGAATCGCATCCCCGAGTTGGAGGCGCGCAACGCCCAGATGGAGCGCGAACTCGAAGAGCTGCGGCGCGAGATGGAGGAGGCTGAGCGCGAGTCTGAGATGGCCAAGAGCCAGCTGCGCTCGGACCTGGCCAACTGCAACGCCACCCTGGAGGAGTACATGCGGGAGCTACAGATCCTGATGGACGCCAAGCTGAGTCTGGAGCTGGAGATTCACGCTTACCGGAAGCTGCTCGAGGGAGAGGAGATCAGAATCGGTCAGCAACAGCAGCGCACCCAGGAGACGGTGACACAGAAGTCTTCCACTGTCGAGAAGACGTCCGTCACAATTGAGCAGCAGCAGCTGCCCTCGCCTGCTGCGGCTCTGCAGCAGCTCAACCTGATCAAAGGTGAAATG…
Macrostomum poznaniense	AP1	NCBI: MW245835.1	GGCTCGCAAGCATGACAAGAAGGCTCGTAAACATAACAAGAAGGCTCGCAAGCATGACAATAAGACGCTCAAGCACAACAAGAAGTCTCGCAAGCATGACAAGAAGGCTCGTAAACATGACAAGAAAGCTCGCAAGCACAACAAGAAAACCCGCAAGCACAGCAAGAAGACGCACAAGCACAGCAAGAAGGCTCGCAAGCATGAGAAGAAGTCTCGCAAGCACAGCAAGAGGACTCACAAGTCCCGCAAGCACGACAAGTCTCGGAAGCACGACAGGAAATCTCGCAAGAGTTCTAGACGTTCACGCAGGGAACGCAGCGCACTTCGAAGACCCTCTTCTGTTACTAGAGTGCCCAGGATACGTTGTAAGGACCGTAGTCGCAAGTGTGCAGCTGCCAA…	Published: 10.1111/brv.12691	Published: 10.1111/brv.12691
	AP2	NCBI: MW245836.1	GCCTTTTTGCGTCAGTGGTTGCACGACGAGAAGAGCTTGGTCGAGAGGACTGTGCTCAAACTTGCATTCTAGAGAAAGCGCTTGTTTCTAATCGAATATTCGCACTAACTTATTTTATAGACAAAGCTTTAAAAAAACCTGTAACTGATTAACCGATAGACCTCACATAGAGCGCAACTGCCCCAAACAGAAGCAGCAGGAGGGATGACTCGACGCAAGTCCCTGCAGCCGTTGTCACAGGCCTCAGCCCTACTGGCTGTCGCCCTGATGGTGGTGTCAGCGTCGGCATCAGACGGAGCCTCATCCTCCCCTATGGCGGACGCGCGCCAGTGCCTGCAGACCGGTTTGAGCCACCTGTTGGACTTCCAGGGCCGCTGGACGGGCCAGTTTCGACCAGGC…	Published: 10.1111/brv.12691	Published: 10.1111/brv.12691
	IF	NCBI: GIJT01163987.1	GACAGATTTTTGCAGCGGCAGTTCCTTCACTTTCATTCAATACTGACATGGCGTCCACCAACAAAACTACCACGGTCAAAACCACCCGCTACACGACCAGCACGTCTGGCGCCGGACGCGGCCCCATCTCCGCCCCAAAAACGGTTGTCATCAACCGCACTCTGCCGGGCTTTGGGCTCGGGCGAGGCGACGTTATGGATTCGGTGAAGAGCGTGCGGGTGACGCGCAACCTGGCCACCGTGCCGGGCCTCCAGCAGACGAGCGCCAACGTCAACAACATGCTGGACGGTCGGGAGCGGGAGAAGAAGGAGATGCAAGAGCTGAATGAGCGTTTTGCTAGCTACATTGAGAAGGTGCGCTTCCTGGAGGCGCAGAACAAGAAGCTCTCCAATGAGCTTC…	CATTTAGGTGACACTATAGAAGGACGTTATGGATTCGGTGAAGAGC	GGATCCTAATACGACTCACTATAGGGGATTTAGCTTGTCGATGGTGTCCC	436	Available through TSA #GIJT00000000	CCTGGCCACCGTGCCGGGCCTCCAGCAGACGAGCGCCAACGTCAACAACATGCTGGACGGTCGGGAGCGGGAGAAGAAGGAGATGCAAGAGCTGAATGAGCGTTTTGCTAGCTACATTGAGAAGGTGCGCTTCCTGGAGGCGCAGAACAAGAAGCTCTCCAATGAGCTTCAGCAGCTGAAAGACAGGTGGGGAAAGGAGACTGAGCGGGTCAAGCAGACCTATGAGACCGAGCTGGCCCAGCTGCGCAAGCTGCTAGATGACGCCGAGAAGCACAAGGCCGAGGCGGAGGTCCGCATCTCCTCACTGGAGGATCAAATGAACGAGCTGCAAGTCCTCCTTGATGAAGCTAATCGGCAGCACCAGGTAGATCGGGACACCATCGACAAGCTAAATCCCCT…
Macrostomum hystrix	AP1	Machtx_20180703@G66027_i1	AGGAAGAGCACAAAGAGACGCGCCCGCAAGGCCAGAAAAAGCACAAAGAGACGCGCCCGCAAGGCCAGAAGGAGCACAAAGAGACGCGCCCGCATGGTTAGGAAGTTGCGAAGGAGGGGTCGGAAATCACCTTTGATTAGCAGATTGCCTCGTTTTAGATGTTCGGACAGGAGTTCAAAGTGCGCTTCTGCCCGTAAAGCTGGTTTGTGCAAGCGGTTGCCTTTGGTGATGGGTAAGAAATGTGCCCGCACATGCGGTTACTGCGCTCGTTCTGCCCGTCGTGGAGGGGTAGCTTGTCGAGACTTAGTGGGTTCGTCGCTGTGTGGGAAGTGGAAGGCTCGTCGTTACTGCAAGCTGTATCCAAAGCGCATGTCAGTGCAGTGTGGAATTACCTGCGGT…	CATTTAGGTGACACTATAGAAGGATGCGTCTGTAACAAGAACTACG	GGATCCTAATACGACTCACTATAGGGTAGGATCCGACTCTGTTGACG	499		AGAGCGCCTGCTCCTCTAGCCAGGCTAGCTGCCACCGGGATGCCGTGTGCGTCGATCTTCCCGGCGGTGAGTACGCCTGCCGCTGCAAGGAGGGCTACCGCGGCGACGGCCGGCTGCTCTGCGAGGACATCAACGAGTGCCGCGCCGGCTGCAAGACCTGCTCAGCTAATGCCGACTGCCTGAACACTCCCGGCTCATTCCGCTGCGTTTGCCGTCAGGGCTATGCCGGCGACGGCATCGTCTGTGAGAATGTTAACGAGTGCGCCACTGGAGAGGCTCGTTGCAGCGCCAATGCTGAGTGTGTGGACACACAGGGCGCCTATAATTGTACCTGCCGGCGTGGCTTCAGAGGCAATGGCCGGACATGCCAAGACGTCGACGAGTGCGCTGAAGGCAGTC…
	AP2-5’	Machtx_20180703@G62817_i6	TCTCGACTTGAGCGAGTTATTCGGCGATTTCTGATTCTGCTTCAAAGCATTGTTTGCAGTTTTCAAATTCTCAGCTTTAGCGATTCTCAAAGAACTACCAGAACACCTTGAGCTCCTTGAAGCTGTGCATCTTCATGGCTAGGAGCTACCGCGTTCCATCCGGGACGATGCAACTCGCGCAGCAGCTGCTGCTGCCTCTGTTGCTGCTGTCGTCCGCTGCCTCGGCGGCGCTGACACTCGGCGACAACGTGCTAGCTGGCAGCGGCGGCGTCGACGCCGGCACCATGCTGGTGGACCAGATGCAGATCGGAGAGACCTCCGATCCAATCAGCATTCGGCAGGCGTCGAACTCGCCCAACCAGTGCGACTACGACTACATGGAGAATAATGAGACCTCGG…
	AP2-3’	Machtx_20180703@G21117_i1	GTTGGCAGGGCACAGCAGCCAGACGACGAGCCTTTGAGTCGCGAAGACCTGGAGTCGATCCGATTGACGCCGACCAGACGCACTCCGGATGTGCTCGAGGTGCGCATTCGAAGAGACTCCAAGAAGCCGGTGAAGATCACATTGGAGGTAAAGGTTTGCCTCAAGAAGCGACCAGTGACAACAACGACGCCAAGGACGACAGCGTCAGCCAGAACAACGAGAGCTACTCGTCGCAGCACAGCTGGCACTACCAGTCGGAAGGCGGGCACGCCTGCCGCTGATACAGTGACGTCAGTGCCTGGAAGAAGAACAACAGGACGAAGAACTACATTTCCAGCTACTAGAGTTTCTAGTAAATGGAAAACAACAAACAAAGTAACGATATCGATAGAAACTCTA…	CATTTAGGTGACACTATAGAAGCTTGACAACACTGGAGAAGTGC	GGATCCTAATACGACTCACTATAGGGACGACTTTTGTAGACCCAAGC	671		TCAAAAAGACGAGTGCAACCTTGGTGAATGGGGTCCTTGGAGTCCATGCTTGGGCCAGTGCAACACTTTGCTTTCCGAGCGAAAGCGAGAGCCGCGCGGAGTCGTCTTGTCTAGTTTCTGCAAAATGATCGTAAAACCGGAGTCTCGTTGGTGTCCGAATGCCGAAAAGTGCTTGTGCAAGGATCCTAACGCAGCCTGGACGAACTGCTCTAATCACTGTCCGCTCACTTGTGGCCACCTGTCCGAACTTTCTTCATGTGTCATGTCGTCTGCCTGTGTGCCCGGGTGTTTCTGCAAGCCTGGTTATTACCTGCAGGACGGCAGGTGTGTGCCACAATCGCAGTGTCGCTGCCCAGGACTATCGCCGACGACCATAACAATTAGTTTGAATGGAACAAC…
	IF	Machtx_20180703@G84097_i1	CAACCGAGCCTCAAATCGGTCCTTTCTGTTCTAAGTCGACAACGCAGTCCTAGCAGTCGCCGCAATGTCTAGCAAGAGTACTGTGAAGACAACTCAGTACACGACTAAGACGTCGAGCAGTAGCGGCTCTCGTGGCCCGATTTCTGCGCCTAAAACGGTGGTCATCAACCGAACCCTGCCCGGCTTCGGTATGGGCCGTGGCGGCGACTTTGTCGACTCCGTTAAGAGCGTCCGGGTGACGCGCAGCTTCGCCTCGGCTGCGGGCGTCCACCAGACCGCTGCCGATGTGAACAACATGCTCAACGGACGCGAGAAGGAGAAGCGCGACATGCAGGAGCTCAACGAGAGGCTGGCCAGCTACATCGAAAAAGTCCGCTTCCTGGAGGCGCAGAACAAGAA…	CATTTAGGTGACACTATAGAAGAGAACCGCGAATATTGGAAGAACG	GGATCCTAATACGACTCACTATAGGGAGACTCAACTTGGCATTCATCAGC	412	sequenced with RV!	GCCGGCCAAGTCGGAGCGGAGGCGGCCCTTCTCCATCTCGCAGTCGCGCTCCGCCTCCTCCTTGTCGCGGCGCAGCTCAGCCAGCTGATTCTCCAGCTGGACAATGCGAGCCTCAAGCACTGGGATGCTGTTGCGCGCGTCAGTCATCTGGCCCTTGATACGAGTGTTCTCCTCGCGCAGGTGGGCGAGCTCCATGTTGTCCTTGGTGTTGTTGGTCCGGGCCTCCTGCACCTTCATGCTGTAGTGGGACTCGATCTCCGACCGCATGGCGTCCATCTTGTCGTCGTAGACCCGCTGGATTTCGTGCAGCGCCTGGGCCATTTCGTTCTTCCAATATTCGCGGTTCTCTTCTATAGTGTCACCTAA
Macrostomum lignano	AP1	NCBI: MH586844.1	ATGAGCGCGTCAGGAGTGCAAAAACTCGGCGTGCTGCTCCTTGCAGTATTCTGCATTGGAGTCACAGTGGCCTCAAGCGAAGAGACCGTATGGGGCGAGTGGACTGAGTGGAGCACGAGCTCCGGAGACGCGAAGTCGGGTGACGACGTCCAATCCGTGGTGTCCACTTCGTGGACCGAGTGGGTTGTGGACACGTCTGGTGGCGACTCCAGCTCGTCATCCAGCTCCGGCAGCTCCAGAAAGAGGTCTGGCGGCGGCAGCAGTGAGGGCTCCTCCAGCAGTGGAGAATGGACCACCTGGACTGTTGTGGAGGACTCGTCCAGCTCTGGACAGTCCTCGTCGGGCTCCAGAAGGAGATCCGATAGCACCAGCGACAGTCAGTCTGGGACAAGTGGCTCC…	Published : 10.1073/pnas.1814230116	Published : 10.1073/pnas.1814230116
	AP2	NCBI: MH586845.1	ATGAAGCTGCTGACTGCCGTAGTTGCTGCCCAGCTGCTGCTGGCCTGCCTCACCTGCGGGGCAGCCGGGGCGCCAGAGGACTCCGAGCCGCAGTGGCGCTACTGCCTGCAGACTGGGCTCGCCCACCTGCTGGACTTCCGGGGCCGATGGTCCAGCGAGTTCCGGCCTGGCGGTGAAGCCGCATTGGCCAGCTTCACCTCCGAGGTGCTCAACTGGCGAGTCGAAGTTGGCACCGTTGGCAGCGGAGACTGCGGCGAGGACGGAGCAGCCGAGGACGCCTGTCGAAAGGAAATTGTCATCCACTTCCGAGGCGTCCCGCGCTGCCCAACGGACACTCGAGTGAGCATCCGCGGCCGCAGCGTCCGCGTAGTGCAGCTGGACACCGACGGCCGGAACAGC…	Published : 10.1073/pnas.1814230116	Published : 10.1073/pnas.1814230116
	IF	NCBI: KF441715.1	ATGGCTAGCAAGACAACCACCAAGACGACTCGGTACTCGATGCAGACGTCGGGCGGCACCCGAGGTCCGATCTCGGCGCCCAAGACGGTTGTCATCAACCGGACTCTGCCGGGCTTCGGCATTGGTCGGGGCGACACTGTAGACTCCGTGAAGAGCGTCCGGGTGACGCGGAGCATGGCCTCGGCATCGGGCATCCAGCAGACCAACGCCGAAGTCAACAACATGCTGAACGGCCGCGAGAAGGAGAAGAAGGACATGCAGGAGTTGAACGAGCGGTTTGCCAACTATATTGAAAAGGTCCGCTTCCTGGAGGCCCAGAACAAGAAGTTGTCCAACGAGCTGCAGCAGCTGAAGGACCGCTGGGGCAAGGAGACTGAGCGAGTGAAGCAAACCTACGAG…	Published: 10.1186/1742-9994-11-12	Published: 10.1186/1742-9994-11-12
		checked fragment by PCR and used for in situ probe
		fragment found by in silico BLAST search
		published
		sequence available from 10.1186/s12864-020-06862-x
